# Supplementary material for: Study of Synthesis of Dual-Curing Thermoplastic Polyurethane Hot-Melt Adhesive and Optimization by Using Gray Relational Analysis to Apply in Fabric Industry to Solve Seamless Bonding Issues
Source: Polymers (Basel). 2024 Feb 7;16(4):467. doi: 10.3390/polym16040467 (PMC10892432; doi:10.3390/polym16040467)
Supplement: Supplementary file 1 [file polymers-16-00467-s001.zip]

Archive with 1 entries (1 files):
- polymers-2823919-supplementary.pdf
